# Supplementary material for: A Nanoindentation Approach for Time-Dependent Evaluation of Surface Free Energy in Micro- and Nano-Structured Titanium
Source: Materials (Basel). 2021 Dec 31;15(1):287. doi: 10.3390/ma15010287 (PMC8746133; doi:10.3390/ma15010287)
Supplement: Supplementary file 1 [file materials-15-00287-s001.zip]

Archive with 1 entries (1 files):
- materials-1512329-supplementary.pdf
